# Supplementary material for: Antimicrobial Resistance in Escherichia coli and Its Correlation with Antimicrobial Use on Commercial Poultry Farms in Bangladesh
Source: Antibiotics (Basel). 2023 Aug 24;12(9):1361. doi: 10.3390/antibiotics12091361 (PMC10525429; doi:10.3390/antibiotics12091361)
Supplement: Supplementary file 1 [file antibiotics-12-01361-s001.zip]

Archive with 1 entries (1 files):
- antibiotics-2543633-supplementary.pdf
